# Supplementary material for: When age means safety: Data to assess trends and differences on rule knowledge, risk perception, aberrant and positive road behaviors, and traffic crashes of cyclists
Source: Data Brief. 2018 Dec 23;22:627–34. doi: 10.1016/j.dib.2018.12.066 (PMC6327100; doi:10.1016/j.dib.2018.12.066)
Supplement: Supplementary file 2 — Supplementary material [file mmc2.zip]

Archive with 3 entries (2 files):
- 4 Dataset (DiB).sav
- __MACOSX/
- __MACOSX/._4 Dataset (DiB).sav
